# Supplementary material for: Carbothermal Synthesis of Ni/Fe Bimetallic Nanoparticles Embedded into Graphitized Carbon for Efficient Removal of Chlorophenol
Source: Nanomaterials (Basel). 2021 May 27;11(6):1417. doi: 10.3390/nano11061417 (PMC8226776; doi:10.3390/nano11061417)
Supplement: Supplementary file 1 [file nanomaterials-11-01417-s001.zip]

Archive with 1 entries (1 files):
- nanomaterials-1197388-supplementary.pdf
